# Supplementary material for: Co-Carriage of Metal and Antibiotic Resistance Genes in Sewage Associated Staphylococci
Source: Genes (Basel). 2021 Sep 23;12(10):1473. doi: 10.3390/genes12101473 (PMC8535820; doi:10.3390/genes12101473)
Supplement: Supplementary file 1 [file genes-12-01473-s001.zip]

Archive with 1 entries (1 files):
- genes-1359671-supplementary.pdf
